# Supplementary material for: Heatwave resilience of juvenile white sturgeon is associated with epigenetic and transcriptional alterations
Source: Sci Rep. 2023 Sep 18;13:15451. doi: 10.1038/s41598-023-42652-7 (PMC10507091; doi:10.1038/s41598-023-42652-7)
Supplement: Supplementary file 2 — Supplementary Information 2. [file 41598_2023_42652_MOESM2_ESM.xlsx]

## Sheet: Sheet1
Supplemental 2. ANOVA table for all ANOVAs completed in this study in juvenile white sturgeon (Acipenser transmontanus) exposed to a heatwave.
	CTMax
			Day 0	100% vs 70%	Mann Whitney test
					P value	<0.0001
					Exact or approximate P value?	Exact
					P value summary	****
					Significantly different (P < 0.05)?	Yes
					One- or two-tailed P value?	Two-tailed
					Sum of ranks in column A,B	914.5 , 360.5
					Mann-Whitney U	35.5
			Day 20	100% vs 70%	Mann Whitney test
					P value	0.5276
					Exact or approximate P value?	Exact
					P value summary	ns
					Significantly different (P < 0.05)?	No
					One- or two-tailed P value?	Two-tailed
					Sum of ranks in column A,B	604.5 , 670.5
					Mann-Whitney U	279.5
			100% Oxygen	Preheatwave vs heatwave	Mann Whitney test
					P value	<0.0001
					Exact or approximate P value?	Exact
					P value summary	****
					Significantly different (P < 0.05)?	Yes
					One- or two-tailed P value?	Two-tailed
					Sum of ranks in column A,B	328 , 947
					Mann-Whitney U	3
			70% Oxygen	Preheatwave vs heatwave	Mann Whitney test
					P value	<0.0001
					Exact or approximate P value?	Exact
					P value summary	****
					Significantly different (P < 0.05)?	Yes
					One- or two-tailed P value?	Two-tailed
					Sum of ranks in column A,B	325 , 950
					Mann-Whitney U	0
	Hypoxia		13°C, 17°C, 20°C	Preheatwave vs heatwave	Two-way ANOVA
					Source of Variation	% of total variation	P value	P value summary	Significant?
					Interaction	1.986	0.0005	***	Yes
					temp at hypoxia trial	27.16	<0.0001	****	Yes
					Acclimation temp	36.66	<0.0001	****	Yes
					ANOVA table	SS (Type III)	DF	MS	F (DFn, DFd)	P value
					Interaction	0.0984	2	0.0492	F (2, 230) = 7.851	P=0.0005
					temp at hypoxia trial	1.346	2	0.6728	F (2, 230) = 107.4	P<0.0001
					Acclimation temp	1.816	1	1.816	F (1, 230) = 289.9	P<0.0001
					Residual	1.441	230	0.006266
	Gill baseline mRNA abundance		HSP90a	Preheatwave vs heatwave	ANOVA summary
					F	4.377
					P value	0.0282
					P value summary	*
					Significant diff. among means (P < 0.05)?	Yes
					R squared	0.3272
					ANOVA table	SS	DF	MS	F (DFn, DFd)	P value
					Treatment (between columns)	16.04	2	8.018	F (2, 18) = 4.377	P=0.0282
					Residual (within columns)	32.97	18	1.832
					Total	49.01	20
			HSP90b	Preheatwave vs midheatwave vs heatwave	ANOVA summary
					F	1.015
					P value	0.3823
					P value summary	ns
					Significant diff. among means (P < 0.05)?	No
					R squared	0.1013
					ANOVA table	SS	DF	MS	F (DFn, DFd)	P value
					Treatment (between columns)	3.068	2	1.534	F (2, 18) = 1.015	P=0.3823
					Residual (within columns)	27.21	18	1.512
					Total	30.28	20
			HSP70	Preheatwave vs midheatwave vs heatwave	ANOVA summary
					F	1.745
					P value	0.2045
					P value summary	ns
					Significant diff. among means (P < 0.05)?	No
					R squared	0.1703
					ANOVA table	SS	DF	MS	F (DFn, DFd)	P value
					Treatment (between columns)	5.374	2	2.687	F (2, 17) = 1.745	P=0.2045
					Residual (within columns)	26.18	17	1.54
					Total	31.55	19
			HIF1a	Preheatwave vs midheatwave vs heatwave	Kruskal-Wallis test
					P value	0.6695
					Exact or approximate P value?	Exact
					P value summary	ns
					Do the medians vary signif. (P < 0.05)?	No
					Number of groups	3
					Kruskal-Wallis statistic	0.8522
	Heart baseline mRNA abundance		HSP90a	Preheatwave vs midheatwave vs heatwave	ANOVA summary
					F	12.03
					P value	0.0014
					P value summary	**
					Significant diff. among means (P < 0.05)?	Yes
					R squared	0.6673
					ANOVA table	SS	DF	MS	F (DFn, DFd)	P value
					Treatment (between columns)	33.69	2	16.84	F (2, 12) = 12.03	P=0.0014
					Residual (within columns)	16.8	12	1.4
					Total	50.49	14
			HSP90b	Preheatwave vs midheatwave vs heatwave	ANOVA summary	7.219
					F	0.0087
					P value	**
					P value summary	Yes
					Significant diff. among means (P < 0.05)?	0.5461
					R squared
						SS	DF	MS	F (DFn, DFd)	P value
					ANOVA table	24.73	2	12.37	F (2, 12) = 7.219	P=0.0087
					Treatment (between columns)	20.56	12	1.713
					Residual (within columns)	45.29	14
					Total
			HSP70	Preheatwave vs midheatwave vs heatwave	ANOVA summary
					F	17.61
					P value	0.0003
					P value summary	***
					Significant diff. among means (P < 0.05)?	Yes
					R squared	0.7458
					ANOVA table	SS	DF	MS	F (DFn, DFd)	P value
					Treatment (between columns)	30.02	2	15.01	F (2, 12) = 17.61	P=0.0003
					Residual (within columns)	10.23	12	0.8524
					Total	40.25	14
			HIF1a	Preheatwave vs midheatwave vs heatwave	ANOVA summary
					F	4.954
					P value	0.027
					P value summary	*
					Significant diff. among means (P < 0.05)?	Yes
					R squared	0.4523
					ANOVA table	SS	DF	MS	F (DFn, DFd)	P value
					Treatment (between columns)	10.85	2	5.427	F (2, 12) = 4.954	P=0.0270
					Residual (within columns)	13.15	12	1.096
					Total	24	14
	Gill mRNA abundance post CTMax		HSP90a	Preheatwave vs heatwave	Two-way ANOVA
					Source of Variation	% of total variation	P value	P value summary	Significant?
					Interaction	13.68	0.0005	***	Yes
					CTMax	52.75	<0.0001	****	Yes
					Heatwave	8.574	0.0042	**	Yes
					ANOVA table	SS (Type III)	DF	MS	F (DFn, DFd)	P value
					Interaction	45.34	1	45.34	F (1, 27) = 15.56	P=0.0005
					CTMax	174.8	1	174.8	F (1, 27) = 60.01	P<0.0001
					Heatwave	28.42	1	28.42	F (1, 27) = 9.754	P=0.0042
					Residual	78.67	27	2.914
			HSP90b	Preheatwave vs heatwave	Two-way ANOVA
					Source of Variation	% of total variation	P value	P value summary	Significant?
					Interaction	5.081	0.1791	ns	No
					CTMax	23.4	0.0065	**	Yes
					Heatwave	3.99	0.232	ns	No
					ANOVA table	SS (Type III)	DF	MS	F (DFn, DFd)	P value
					Interaction	5.528	1	5.528	F (1, 25) = 1.911	P=0.1791
					CTMax	25.46	1	25.46	F (1, 25) = 8.798	P=0.0065
					Heatwave	4.342	1	4.342	F (1, 25) = 1.501	P=0.2320
					Residual	72.33	25	2.893
			HSP70	Preheatwave vs heatwave	Two-way ANOVA
					Source of Variation	% of total variation	P value	P value summary	Significant?
					Interaction	3.528	0.0023	**	Yes
					Row Factor	85.4	<0.0001	****	Yes
					Column Factor	2.582	0.0077	**	Yes
					ANOVA table	SS (Type III)	DF	MS	F (DFn, DFd)	P value
					Interaction	32.78	1	32.78	F (1, 25) = 11.47	P=0.0023
					Row Factor	793.5	1	793.5	F (1, 25) = 277.8	P<0.0001
					Column Factor	24	1	24	F (1, 25) = 8.399	P=0.0077
					Residual	71.42	25	2.857
			HIF1a	Preheatwave vs heatwave	Two-way ANOVA
					Source of Variation	% of total variation	P value	P value summary	Significant?
					Interaction	18.47	0.0115	*	Yes
					CTMax	5.293	0.1569	ns	No
					Heatwave	10.89	0.0466	*	Yes
					ANOVA table	SS (Type III)	DF	MS	F (DFn, DFd)	P value
					Interaction	12.46	1	12.46	F (1, 25) = 7.434	P=0.0115
					CTMax	3.572	1	3.572	F (1, 25) = 2.130	P=0.1569
					Heatwave	7.347	1	7.347	F (1, 25) = 4.382	P=0.0466
					Residual	41.92	25	1.677
	Gill mRNA abundance post hypoxia		HSP90a	Preheatwave vs heatwave	Two-way ANOVA
					Source of Variation	% of total variation	P value	P value summary	Significant?
					Interaction	7.554	0.1339	ns	No
					Trial	8.116	0.1209	ns	No
					Heatwave	1.145	0.5522	ns	No
					ANOVA table	SS (Type III)	DF	MS	F (DFn, DFd)	P value
					Interaction	5.096	1	5.096	F (1, 26) = 2.393	P=0.1339
					Trial	5.476	1	5.476	F (1, 26) = 2.571	P=0.1209
					Heatwave	0.7723	1	0.7723	F (1, 26) = 0.3627	P=0.5522
					Residual	55.37	26	2.129
			HSP90b	Preheatwave vs heatwave	Two-way ANOVA
					Source of Variation	% of total variation	P value	P value summary	Significant?
					Interaction	5.671	0.1877	ns	No
					Hypoxia	14.43	0.0407	*	Yes
					Heatwave	4.028	0.2644	ns	No
					ANOVA table	SS (Type III)	DF	MS	F (DFn, DFd)	P value
					Interaction	2.803	1	2.803	F (1, 24) = 1.839	P=0.1877
					Hypoxia	7.132	1	7.132	F (1, 24) = 4.678	P=0.0407
					Heatwave	1.991	1	1.991	F (1, 24) = 1.306	P=0.2644
					Residual	36.59	24	1.525
			HSP70	Preheatwave vs heatwave	Two-way ANOVA
					Source of Variation	% of total variation	P value	P value summary	Significant?
					Interaction	0.09741	0.7753	ns	No
					Trial	71.7	<0.0001	****	Yes
					Heatwave	0.7884	0.4195	ns	No
					ANOVA table	SS (Type III)	DF	MS	F (DFn, DFd)	P value
					Interaction	0.1946	1	0.1946	F (1, 24) = 0.08335	P=0.7753
					Trial	143.2	1	143.2	F (1, 24) = 61.36	P<0.0001
					Heatwave	1.575	1	1.575	F (1, 24) = 0.6747	P=0.4195
					Residual	56.03	24	2.335
			HIF1a	Preheatwave vs heatwave	Two-way ANOVA
					Source of Variation	% of total variation	P value	P value summary	Significant?
					Interaction	16.4	0.0292	*	Yes
					Trial	0.04034	0.9094	ns	No
					Heatwave	8.544	0.1072	ns	No
					ANOVA table	SS (Type III)	DF	MS	F (DFn, DFd)	P value
					Interaction	8.416	1	8.416	F (1, 24) = 5.378	P=0.0292
					Trial	0.0207	1	0.0207	F (1, 24) = 0.01323	P=0.9094
					Heatwave	4.384	1	4.384	F (1, 24) = 2.801	P=0.1072
	Heart mRNA abundance post CTMax		HSP90a	Preheatwave vs heatwave	Two-way ANOVA
					Source of Variation	% of total variation	P value	P value summary	Significant?
					Interaction	12.24	0.04	*	Yes
					CTMax	35.88	0.0003	***	Yes
					Heatwave	0.02431	0.906	ns	No
					ANOVA table	SS (Type III)	DF	MS	F (DFn, DFd)	P value
					Interaction	27.68	2	13.84	F (2, 32) = 3.564	P=0.0400
					CTMax	81.15	2	40.57	F (2, 32) = 10.45	P=0.0003
					Heatwave	0.05498	1	0.05498	F (1, 32) = 0.01416	P=0.9060
					Residual	124.3	32	3.883
			HSP90b	Preheatwave vs heatwave	Two-way ANOVA
					Source of Variation	% of total variation	P value	P value summary	Significant?
					Interaction	8.416	0.1792	ns	No
					CTMax	17.63	0.0586	ns	No
					Heatwave	5.051	0.293	ns	No
					ANOVA table	SS (Type III)	DF	MS	F (DFn, DFd)	P value
					Interaction	4.871	1	4.871	F (1, 17) = 1.962	P=0.1792
					CTMax	10.2	1	10.2	F (1, 17) = 4.110	P=0.0586
					Heatwave	2.924	1	2.924	F (1, 17) = 1.178	P=0.2930
					Residual	42.2	17	2.482
			HSP70	Preheatwave vs heatwave	Two-way ANOVA
					Source of Variation	% of total variation	P value	P value summary	Significant?
					Interaction	4.856	0.0028	**	Yes
					CTMax	87.99	<0.0001	****	Yes
					Heatwave	0.1523	0.5561	ns	No
					ANOVA table	SS (Type III)	DF	MS	F (DFn, DFd)	P value
					Interaction	35.95	1	35.95	F (1, 21) = 11.41	P=0.0028
					CTMax	651.3	1	651.3	F (1, 21) = 206.7	P<0.0001
					Heatwave	1.128	1	1.128	F (1, 21) = 0.3579	P=0.5561
					Residual	66.16	21	3.15
			HIF1a	Preheatwave vs heatwave	Two-way ANOVA
					Source of Variation	% of total variation	P value	P value summary	Significant?
					Interaction	10.23	0.131	ns	No
					CTMax	0.4743	0.7384	ns	No
					Heatwave	1.198	0.5964	ns	No
					ANOVA table	SS (Type III)	DF	MS	F (DFn, DFd)	P value
					Interaction	12.74	1	12.74	F (1, 21) = 2.470	P=0.1310
					CTMax	0.5906	1	0.5906	F (1, 21) = 0.1145	P=0.7384
					Heatwave	1.492	1	1.492	F (1, 21) = 0.2892	P=0.5964
					Residual	108.3	21	5.157
	Heart mRNA abundance post hypoxia		HSP90a	Preheatwave vs heatwave	Two-way ANOVA
					Source of Variation	% of total variation	P value	P value summary	Significant?
					Interaction	12.24	0.04	*	Yes
					Hypoxia	35.88	0.0003	***	Yes
					Heatwave	0.02431	0.906	ns	No
					ANOVA table	SS (Type III)	DF	MS	F (DFn, DFd)	P value
					Interaction	27.68	2	13.84	F (2, 32) = 3.564	P=0.0400
					Hypoxia	81.15	2	40.57	F (2, 32) = 10.45	P=0.0003
					Heatwave	0.05498	1	0.05498	F (1, 32) = 0.01416	P=0.9060
					Residual	124.3	32	3.883
			HSP90b	Preheatwave vs heatwave	Two-way ANOVA
					Source of Variation	% of total variation	P value	P value summary	Significant?
					Interaction	6.617	0.3116	ns	No
					Hypoxia	14.44	0.0877	ns	No
					Heatwave	3.01	0.3019	ns	No
					ANOVA table	SS (Type III)	DF	MS	F (DFn, DFd)	P value
					Interaction	5.418	2	2.709	F (2, 29) = 1.214	P=0.3116
					Hypoxia	11.83	2	5.914	F (2, 29) = 2.650	P=0.0877
					Heatwave	2.465	1	2.465	F (1, 29) = 1.105	P=0.3019
					Residual	64.71	29	2.231
			HSP70	Preheatwave vs heatwave	Two-way ANOVA
					Source of Variation	% of total variation	P value	P value summary	Significant?
					Interaction	4.15	0.0582	ns	No
					Hypoxia	74.49	<0.0001	****	Yes
					Heatwave	0.2327	0.5597	ns	No
					ANOVA table	SS (Type III)	DF	MS	F (DFn, DFd)	P value
					Interaction	36.29	2	18.14	F (2, 34) = 3.095	P=0.0582
					Hypoxia	651.3	2	325.7	F (2, 34) = 55.55	P<0.0001
					Heatwave	2.035	1	2.035	F (1, 34) = 0.3471	P=0.5597
					Residual	199.3	34	5.863
			HIF1a	Preheatwave vs heatwave	Two-way ANOVA
					Source of Variation	% of total variation	P value	P value summary	Significant?
					Interaction	9.805	0.1468	ns	No
					Hypoxia	4.271	0.4217	ns	No
					Heatwave	5.645	0.1354	ns	No
					ANOVA table	SS (Type III)	DF	MS	F (DFn, DFd)	P value
					Interaction	16.31	2	8.153	F (2, 33) = 2.035	P=0.1468
					Hypoxia	7.103	2	3.552	F (2, 33) = 0.8864	P=0.4217
					Heatwave	9.389	1	9.389	F (1, 33) = 2.343	P=0.1354
					Residual	132.2	33	4.007
	Baseline global gill DNA methylation			Preheatwave vs midheatwave vs heatwave	ANOVA summary
					F	11.28
					P value	0.0003
					P value summary	***
					Significant diff. among means (P < 0.05)?	Yes
					R squared	0.4645
					ANOVA table	SS	DF	MS	F (DFn, DFd)	P value
					Treatment (between columns)	5906	2	2953	F (2, 26) = 11.28	P=0.0003
					Residual (within columns)	6808	26	261.8
					Total	12714	28
	Baseline global heart DNA methylation			Preheatwave vs midheatwave vs heatwave	ANOVA summary
					F	8.179
					P value	0.0022
					P value summary	**
					Significant diff. among means (P < 0.05)?	Yes
					R squared	0.4265
					ANOVA table	SS	DF	MS	F (DFn, DFd)	P value
					Treatment (between columns)	1521	2	760.7	F (2, 22) = 8.179	P=0.0022
					Residual (within columns)	2046	22	93
					Total	3567	24
	Global gill DNA methylation post CTMax			Preheatwave vs heatwave	ANOVA table
					Source of Variation	% of total variation	P value	P value summary	Significant?
					Interaction	20.3	0.0011	**	Yes
					CTMax	25.08	0.0004	***	Yes
					Heatwave	0.03273	0.8873	ns	No
					ANOVA table	SS (Type III)	DF	MS	F (DFn, DFd)	P value
					Interaction	2866	1	2866	F (1, 34) = 12.63	P=0.0011
					CTMax	3542	1	3542	F (1, 34) = 15.61	P=0.0004
					Heatwave	4.623	1	4.623	F (1, 34) = 0.02038	P=0.8873
					Residual	7714	34	226.9
	Global gill DNA methylation post hypoxia			Preheatwave vs heatwave	ANOVA table
					Source of Variation	% of total variation	P value	P value summary	Significant?
					Interaction	13.08	0.0139	*	Yes
					Hypoxia	17.03	0.0056	**	Yes
					Heatwave	0.7888	0.5291	ns	No
					ANOVA table	SS (Type III)	DF	MS	F (DFn, DFd)	P value
					Interaction	1748	1	1748	F (1, 35) = 6.702	P=0.0139
					Hypoxia	2276	1	2276	F (1, 35) = 8.726	P=0.0056
					Heatwave	105.4	1	105.4	F (1, 35) = 0.4042	P=0.5291
					Residual	9129	35	260.8
	Global heart DNA methylation post CTMax			Preheatwave vs heatwave	ANOVA table
					Source of Variation	% of total variation	P value	P value summary	Significant?
					Interaction	0.1801	0.71	ns	No
					CTMax	47.87	<0.0001	****	Yes
					Heatwave	11.2	0.0064	**	Yes
					ANOVA table	SS (Type III)	DF	MS	F (DFn, DFd)	P value
					Interaction	15.29	1	15.29	F (1, 26) = 0.1413	P=0.7100
					CTMax	4064	1	4064	F (1, 26) = 37.56	P<0.0001
					Heatwave	951.2	1	951.2	F (1, 26) = 8.791	P=0.0064
					Residual	2813	26	108.2
	Global heart DNA methylation post CTMax			Preheatwave vs heatwave	ANOVA table
					Source of Variation	% of total variation	P value	P value summary	Significant?
					Interaction	0.05813	0.8674	ns	No
					Hypoxia	23.09	0.0025	**	Yes
					Heatwave	16.72	0.0084	**	Yes
					ANOVA table	SS (Type III)	DF	MS	F (DFn, DFd)	P value
					Interaction	3.53	1	3.53	F (1, 25) = 0.02844	P=0.8674
					Hypoxia	1402	1	1402	F (1, 25) = 11.30	P=0.0025
					Heatwave	1015	1	1015	F (1, 25) = 8.179	P=0.0084
					Residual	3102	25	124.1
